# Supplementary material for: Modification of the Surface Morphology and Properties of Graphene Oxide and Multi-Walled Carbon Nanotube-Based Polyvinylidene Fluoride Membranes According to Changes in Non-Solvent Temperature
Source: Nanomaterials (Basel). 2021 Aug 31;11(9):2269. doi: 10.3390/nano11092269 (PMC8464745; doi:10.3390/nano11092269)
Supplement: Supplementary file 1 [file nanomaterials-11-02269-s001.zip]

Archive with 1 entries (1 files):
- nanomaterials-1342371-supplementary.pdf
